# Supplementary material for: Application of PS2M Aptamer as Receptor Layer for Electrochemical Detection of Lead Ions
Source: Biosensors (Basel). 2025 Jan 17;15(1):59. doi: 10.3390/bios15010059 (PMC11764081; doi:10.3390/bios15010059)
Supplement: Supplementary file 1 [file biosensors-15-00059-s001.zip]

Archive with 1 entries (1 files):
- biosensors-3386331-supplementary.pdf
